# Supplementary material for: Synthesis and Modeling of Poly(L-lactic acid) via Polycondensation of L-Lactic Acid
Source: Polymers (Basel). 2023 Nov 29;15(23):4569. doi: 10.3390/polym15234569 (PMC10708065; doi:10.3390/polym15234569)
Supplement: Supplementary file 1 [file polymers-15-04569-s001.zip]

Archive with 1 entries (1 files):
- polymers-2640863-supplementary.pdf
